# Supplementary material for: The Decrease of Peripheral Blood CD4+ T Cells Indicates Abdominal Compartment Syndrome in Severe Acute Pancreatitis
Source: PLoS One. 2015 Aug 19;10(8):e0135768. doi: 10.1371/journal.pone.0135768 (PMC4545887; doi:10.1371/journal.pone.0135768)
Supplement: S2 Table — (XLSX) [file pone.0135768.s002.xlsx]

## Sheet: Sheet1
ID	GROUP	SEX	AGE	IAP	POF	APACHE 1	APACHE 7	CTSI 1	CTSI 7	CD4 1	CD4 3	CD4 7	CD8 1	CD8 3	CD8 7	RATIO1	RATIO3	RATIO7	CRP 1	CRP 3	CRP7	Etiology	IPnec	Mortality
36	1	1	49	22	1	10	7	5	3	25.84	42.6	35.78	24.37	24.15	24.37	1.06	2.46	1.4682	190	95.1	70.5	1	0	0
35	1	1	52	21	1	12	8	5	4	15.2	NA	NA	7.4	NA	NA	2.05	NA	NA	271	219	81	1	0	0
34	1	2	55	23	1	8	5	6	5	17.67	30.15	31.01	11.85	12.25	13.75	1.49	2.46	2.25527	335	170	96	5	0	0
33	1	1	41	21	1	12	7	4	4	18.3	NA	21	24.3	NA	20.1	0.75	NA	1.04478	364	208	103	1	0	0
32	1	2	60	22	1	12	8	5	4	19.61	26.93	24.86	27.17	25.28	20.48	0.72	3.3	1.21387	367	169	91	1	0	0
31	1	1	53	21	1	10	7	5	4	19.7	NA	42.3	12.5	NA	17.1	1.58	NA	2.47368	193	162	88	1	0	0
30	1	1	30	24	1	12	8	6	4	20.86	22.78	23.52	17.66	15.79	16.65	1.18	1.44	1.41261	271	177	104	3	1	0
29	1	1	39	26	2	10	13	7	7	NA	25.9	NA	NA	17.7	NA	NA	1.46	NA	403	162	178	2	1	1
28	1	2	44	21	1	10	8	4	4	15.2	NA	NA	7.4	NA	NA	2.05	NA	NA	287	NA	70.9	1	0	0
27	1	2	56	22	1	13	9	4	4	17.67	30.15	31.01	11.85	12.25	13.75	1.49	2.46	2.25527	226	107	92	1	0	0
26	1	1	40	22	1	12	8	5	4	25.98	41.65	33.42	21.43	12.9	22.08	1.21	1.86	1.51359	206	74.6	50.1	2	0	0
25	1	2	44	23	1	11	7	5	3	NA	28.8	27.9	NA	14.1	21.3	NA	2.04	1.30986	208	84.2	111	3	0	0
24	1	2	51	24	2	13	10	4	5	NA	20.21	NA	NA	22.43	NA	NA	0.84	NA	291	97.1	168	1	1	1
23	1	1	56	21	1	9	7	5	4	NA	37	NA	NA	26	NA	NA	1.42	NA	172	165	NA	5	0	0
22	1	1	61	24	1	9	6	5	3	31.7	NA	31.3	13.7	NA	17.6	2.31	NA	1.77841	113	119	NA	3	0	0
21	1	2	58	23	1	12	10	5	3	20.86	22.78	23.52	17.66	15.79	16.65	1.18	1.44	1.41261	225	215	103	3	0	0
20	1	1	39	22	1	8	9	6	4	NA	25.9	NA	NA	17.7	NA	NA	1.46	NA	268	250	112	1	0	0
19	1	2	49	21	1	9	8	4	3	15.2	NA	NA	7.4	NA	NA	2.05	NA	NA	206	175	97.4	4	0	0
18	1	2	53	29	2	10	14	7	8	17.67	16.68	15.31	13.75	12.25	11.87	1.49	1.07	1.28981	425	318	203	2	1	1
17	1	1	50	31	2	11	15	7	8	18.2	17.19	15.99	22.43	21.43	20.08	1.21	1.86	0.796315	306	273	214	2	1	1
16	1	2	60	25	1	8	7	6	5	26	33.1	32.9	22.4	24.7	20.7	1.16	1.34	1.58937	252	NA	NA	1	1	0
15	1	1	61	24	1	9	5	5	5	28.7	NA	44	16.5	NA	19.4	1.74	NA	2.26804	254	158	55	1	0	0
14	1	2	37	26	1	11	8	6	5	30.2	34.6	35.5	16.3	11.39	12.48	1.85	3.04	2.84455	235	103.8	65	1	1	0
13	1	1	41	25	1	10	7	5	4	31.7	NA	31.3	13.7	NA	17.6	2.31	NA	1.77841	113	119	NA	5	0	0
12	1	1	47	21	1	11	8	4	3	35.7	NA	45.9	28.1	NA	20.3	1.27	NA	2.26108	241	166	85	4	0	0
11	1	2	47	29	2	11	15	6	8	36.5	NA	NA	21.2	NA	NA	1.72	NA	NA	333	238	180.4	3	1	1
10	1	1	39	23	2	12	10	5	6	38.8	38.8	28.4	18.6	18.6	20	2.09	2.09	1.42	245	141	NA	2	1	1
9	1	2	56	21	1	9	6	5	4	39.23	36	47.67	21.91	27.98	19.01	1.79	1.29	2.50763	188	NA	73	1	0	0
8	1	2	50	22	1	10	10	4	3	41.21	43.76	45.25	13.6	19.38	21.47	3.03	2.26	2.10759	NA	248	68	5	0	0
7	1	1	60	23	1	11	8	4	4	NA	36.3	NA	NA	20.5	NA	NA	1.77	NA	197	260	74.9	1	0	0
6	1	1	35	24	1	8	5	4	5	NA	NA	36.1	NA	NA	29.4	NA	NA	1.22789	267	146	39	2	0	0
5	1	2	49	28	2	12	15	6	8	NA	28.8	27.9	NA	14.1	21.3	NA	2.04	1.30986	326	235	202.15	3	1	1
4	1	1	45	21	1	12	9	4	3	NA	42.6	NA	NA	12.9	NA	NA	3.3	NA	268	178	80.4	4	0	0
3	1	1	54	27	2	9	14	5	8	NA	37	NA	NA	26	NA	NA	1.42	NA	344	177	179	2	1	1
2	1	2	61	25	1	10	9	5	5	NA	30.6	25.9	NA	12.8	15.4	NA	2.39	1.68182	197	260	74.9	1	0	0
1	1	1	53	28	2	12	15	6	8	28.7	NA	17.6	16.5	NA	14.9	1.74	NA	1.18121	333	138	100	3	1	1
40	2	2	55	16	1	13	8	5	3	30.2	34.6	35.5	16.3	11.39	12.48	1.85	3.04	2.84455	245	141	37	1	0	0
39	2	1	60	18	1	14	9	4	3	31.7	NA	31.3	13.7	NA	17.6	2.31	NA	1.77841	208	NA	53	5	0	0
38	2	2	47	17	1	12	8	4	3	20.86	22.78	23.52	17.66	15.79	16.65	1.18	1.44	1.41261	269	158	61	1	0	0
37	2	1	49	19	1	11	6	5	3	32.52	38.06	45.5	18.75	22.01	22.97	1.73	1.73	1.98084	225	166	101	2	0	0
36	2	2	45	19	1	11	8	6	3	45.54	52.43	54.35	17.14	15.78	16.75	2.66	3.32	3.24478	233	138	80.4	2	1	0
35	2	2	56	16	1	10	6	6	5	47.86	49.4	51.463	15.27	16.43	15.37	3.13425	3.0067	3.34828	217	157	92	1	1	0
34	2	1	37	18	1	11	8	5	3	48.96	54.4	57.33	14.17	15.78	16.85	3.46	3.45	3.40237	294.7	74.6	50.1	3	0	0
33	2	1	39	15	1	9	7	6	4	32.66	34.54	38.27	29.15	28.14	30.6	1.12041	1.22743	1.25065	217	260	74.9	1	1	0
32	2	1	44	15	1	10	7	5	4	32.75	39.11	41.58	21.24	26.07	20	1.54	1.5	2.079	205	173	74	1	0	0
31	2	1	50	18	1	11	7	4	4	33.33	36.78	31.23	15.33	12.89	12.91	2.17417	2.85337	2.41905	240	NA	94	2	0	0
30	2	2	57	17	1	11	7	4	4	35.03	34.58	36.7	17.3	18.2	17.75	2.02486	1.9	2.06761	234	72.6	90	1	0	0
29	2	1	65	18	1	11	8	5	4	36.21	41.73	32.35	14.23	13.14	13.83	2.54462	3.1758	2.33912	254	187	95	3	0	0
28	2	1	38	17	1	8	5	4	4	37.54	45.45	38.75	16.72	15.68	13.72	2.55	2.9	2.82434	267	198	105	2	0	0
27	2	2	60	14	1	8	7	5	4	32.75	39.11	41.58	21.24	26.07	20	1.54	1.5	2.079	285	239	101	1	0	0
26	2	1	63	19	2	10	9	5	5	33.33	36.78	31.23	15.33	12.89	12.91	2.17417	2.85337	2.41905	305	192	134	3	1	1
25	2	2	59	17	1	8	6	5	4	35.03	34.58	36.7	17.3	18.2	17.75	2.02486	1.9	2.06761	236	200	98	2	0	0
24	2	1	37	16	1	9	7	4	4	36.21	41.73	32.35	14.23	13.14	13.83	2.54462	3.1758	2.33912	206	178	100	5	0	0
23	2	2	60	18	1	9	7	5	4	37.54	45.45	38.75	16.72	15.68	13.72	2.55	2.9	2.82434	238	207	68	1	0	0
22	2	1	40	15	1	9	6	5	3	37.54	45.45	38.75	14.72	15.68	13.72	2.55	2.9	2.82434	206	182	102	1	0	0
21	2	2	44	19	2	8	6	4	5	38.75	52.36	49.57	18.52	15.43	16.42	2.09233	3.39339	3.01888	255	172.6	110	3	1	1
20	2	1	56	16	1	10	7	5	3	39.2	36.5	47.58	21.91	27.8	19.2	1.78914	1.31295	2.47812	254	187	95	5	0	0
19	2	2	59	18	2	9	10	5	6	39.72	37.56	33.19	16.48	17.48	14.35	2.41019	2.14874	2.31289	267	198	95	3	1	1
18	2	1	61	15	1	8	6	5	3	40.4	35.3	43.3	34.4	21.8	36.3	0.44	2.07	1.19284	227	176	56	2	0	0
17	2	1	45	14	1	8	5	6	4	41.1	45.1	43.3	32.4	21.8	36.3	0.44	2.07	1.19284	291	149	85	1	0	0
16	2	2	60	14	1	8	5	4	3	27.72	26.98	36.38	35.65	36.21	29.59	0.78	0.75	1.22947	272	143	88	1	0	0
15	2	2	65	19	2	8	6	7	5	27.75	39.11	41.58	32.24	26.07	20	1.54	1.25	2.079	317	172	150	2	1	1
14	2	1	59	17	1	7	9	5	3	30.47	36.44	35.06	32.67	25.08	27.45	0.93	1.45	1.27723	252	197	91	4	0	0
13	2	1	50	16	1	8	6	5	3	30.56	36.5	46.67	21.77	28.8	19.2	1.4	1.27	2.43073	238	278	98	2	0	0
12	2	2	57	18	1	8	9	6	4	31.25	35.67	38.86	12.85	16.75	19.85	2.43191	2.12955	1.95768	285	173	104	5	0	0
11	2	1	65	15	1	8	6	4	3	45.54	52.43	54.35	17.14	15.78	16.75	2.66	3.32	3.24478	240	NA	94	3	0	0
10	2	2	38	15	1	9	5	4	3	47.86	49.4	51.463	15.27	16.43	15.37	3.13425	3.0067	3.34828	255	122.6	105	1	0	0
9	2	1	44	18	1	8	9	5	4	48.96	54.4	57.33	14.17	15.78	16.85	3.46	3.45	3.40237	254	207	95	3	0	0
8	2	2	56	17	1	9	6	5	3	49.75	52.36	55.25	15.82	16.14	17.22	3.14	3.24	3.20848	267	118	95	1	0	0
7	2	1	59	17	1	9	10	4	3	36.21	41.73	32.35	14.23	13.14	13.83	2.54462	3.1758	2.33912	287	176	104	1	0	0
6	2	2	61	18	1	8	6	5	3	37.54	45.45	38.75	16.72	15.68	13.72	2.55	2.9	2.82434	291	149	85	3	0	0
5	2	2	45	15	1	8	9	5	3	32.75	39.11	41.58	21.24	26.07	20	1.54	1.5	2.079	272	143	85	1	0	0
4	2	2	60	15	2	9	11	5	5	33.33	36.78	31.23	15.33	12.89	12.91	2.17417	2.85337	2.41905	306	192	108	3	1	1
3	2	1	65	18	1	8	6	6	4	48.96	54.4	57.33	14.17	15.78	16.85	3.46	3.45	3.40237	218	167	91	2	0	0
2	2	2	57	15	1	10	6	4	3	49.75	52.36	55.25	15.82	16.14	17.22	3.14	3.24	3.20848	268	175	82	1	0	0
1	2	1	65	16	2	9	7	5	6	36.21	41.73	32.35	14.23	13.14	13.83	2.54462	3.1758	2.33912	352	163	112	5	1	1
